# Supplementary material for: Farm Animal Welfare on the Mind and Meat in the Diet: Who Are These Consumers?
Source: Animals (Basel). 2026 Jul 7;16(13):2110. doi: 10.3390/ani16132110 (PMC13359821; doi:10.3390/ani16132110)
Supplement: Supplementary file 1 [file animals-16-02110-s001.zip]

Archive with 1 entries (1 files):
- animals-4382682-supplementary.pdf
